# Supplementary material for: Transcranial ultrasound stimulation in humans is associated with an auditory confound that can be effectively masked
Source: Brain Stimul. 2020 Nov-Dec;13(6):1527–34. doi: 10.1016/j.brs.2020.08.014 (PMC7710976; doi:10.1016/j.brs.2020.08.014)
Supplement: Multimedia component 1 [file mmc1.xml]

<?xml version="1.0" encoding="utf-8" standalone="no"?>
<data>
  <datasets>
    <author>chris.butler@ndcn.ox.ac.uk</author>
    <type>0</type>
    <dataset>
      <value>4</value>
      <reason>Data will be made available on request</reason>
      <comments />
    </dataset>
  </datasets>
</data>
